# Supplementary material for: The Role of Socioeconomic Status in Adherence to the Mediterranean Diet and Body Mass Index Change: A Follow-Up Study in the General Population of Southern Croatia
Source: Nutrients. 2021 Oct 26;13(11):3802. doi: 10.3390/nu13113802 (PMC8624926; doi:10.3390/nu13113802)
Supplement: Supplementary file 1 [file nutrients-13-03802-s001.zip]

Archive with 1 entries (1 files):
- nutrients-1403254-supplementary.pdf
